# Supplementary material for: Enhancement of the Antibiofilm Activity of Nisin against Listeria monocytogenes Using Food Plant Extracts
Source: Pathogens. 2023 Mar 12;12(3):444. doi: 10.3390/pathogens12030444 (PMC10056046; doi:10.3390/pathogens12030444)
Supplement: Supplementary file 1 [file pathogens-12-00444-s001.zip]

Archive with 1 entries (1 files):
- pathogens-2204082-supplementary.pdf
